# Supplementary material for: Channel Properties of Nax Expressed in Neurons
Source: PLoS One. 2015 May 11;10(5):e0126109. doi: 10.1371/journal.pone.0126109 (PMC4427406; doi:10.1371/journal.pone.0126109)
Supplement: S1 Table — (XLSX) [file pone.0126109.s006.xlsx]

## Sheet: Sheet1
Matsumoto et al., S1 Table.
S1 Table. Antibodies used in this study
Antibody	Type	Host species	Supplier	Catalogue number (clone number)	Antigen	Western blots	Immunohisto- /immunocyto- chemistry
Primary antibodies
Anti-mNax*	Polyclonal	Rabbit	Generated in our laboratory	–	GST-fused mouse Nax ID2/3 (724-933)	1:5000	1:2000
Anti-rat Nax**	Polyclonal	Rabbit	Generated in our laboratory	–	Rat Nax peptide (SVSETVPIASGESDIK)	–	1:1000
Anti-PSD-95	Monoclonal	Mouse	Calbiochem	CP35 (7E3-1B8)	Recombinant full length rat PSD95	1:2000	1:200
Monoclonal Anti-β-tubulin III	Monoclonal	Mouse	Sigma-Aldrich	T8660 ( SDL.3D10)	Human β-tubulin III C-terminal	–	1:2000
Monoclonal Anti-FLAG M2	Monoclonal	Mouse	Sigma-Aldrich	F3165 (M2)	FLAG (DYKDDDDK)	–	–
Secondary antibodies
Anti-rabbit IgG, HRP-linked Whole Ab Donky	Polyclonal	Donky	GE Healthcare	NA934V		1:3000	–
Anti-mouse IgG, HRP-linked Whole Ab Sheep	Polyclonal	Sheep	GE Healthcare	NA931V		1:3000	–
Goat Anti-rabbit IgG-HRP	Polyclonal	Goat	GE Healthcare	RPN4301		1:3000	–
Goat anti-rabbit IgG (H+L) secondary Antibody, Alexa Fluor 488 conjugate	Polyclonal	Goat	Life Technologies	A11034		–	1:500
Donkey anti-rabbit IgG (H+L) secondary Antibody, Alexa Fluor 594 conjugate***	Polyclonal	Donky	Life Technologies	A21207		–	1:500
Goat anti-mouse IgG (H+L) secondary Antibody, Alexa Fluor 594 conjugate	Polyclonal	Goat	Life Technologies	A11032		–	1:500
Donkey anti-mouse IgG (H+L) secondary Antibody, Alexa Fluor 647 conjugate***	Polyclonal	Donky	Life Technologies	A31571		–	1:500
*The antibody described in this paper.
**See Hiyama et al., Nat Neurosci. 2002.
***These antibodies are used in Fig. 5D.
HRP, horseradish peroxygenase.
